# Supplementary material for: Early transcriptome changes induced by the Geminivirus C4 oncoprotein: setting the stage for oncogenesis
Source: BMC Genomics. 2021 Mar 2;22:147. doi: 10.1186/s12864-021-07455-y (PMC7923490; doi:10.1186/s12864-021-07455-y)
Supplement: Supplementary file 2 — Additional file 2: Table S1. List of significant differentially expressed genes at 6- and 12-hpi and list of average C4 mRNA reads/sample. [file 12864_2021_7455_MOESM2_ESM.xlsx]

## Sheet: Significant DE genes at 6hpi
Table S1: List of significant differentially expressed genes at 6- and 12-hpi in IPC4-28 and list of average C4 mRNA reads/sample.
Gene model	baseMean	log2 Fold Change	lfcSE	stat	pvalue	padj		locus	Other name	GO term	InterPro ID	Go Category	Gene Models
AT4G12510.1	370.705	-6.05159	0.442926	-9.14733	5.83562e-20	6.16611e-16		locus:2135545	AZI5	GO:0006869	INTERPRO:IPR003612	P	AT4G12510|AZI5|T1P17.100|T1P17_100						P: Biologocal Process
AT5G46900.1	128.209	-4.14507	0.517169	-4.1477	3.35826e-05	0.0266133		locus:2170972	AT5G46900	GO:0006869	INTERPRO:IPR003612	P	AT5G46900|MQD22.3|MQD22_3						C: cellular Componenet
AT5G46890.1	108.381	-4.14135	0.507607	-4.21851	2.45919e-05	0.0199882		locus:2170962	AT5G46890	GO:0006869	INTERPRO:IPR003612	P	AT5G46890|MQD22.2|MQD22_2						F: Molecular Functions
AT2G39040.1	122.282	-3.66099	0.418224	-3.97153	7.14134e-05	0.0471611		locus:2064950	AT2G39040	GO:0004601	Pfam:PF00141	F	AT2G39040|T7F6.21|T7F6_21
AT5G24880.1	75.1714	-3.55901	0.380863	-4.09336	4.25161e-05	0.0320885		locus:2149388	AT5G24880	GO:0008150	0	P	AT5G24880|F6A4.90|F6A4_90
AT1G53700.1	235.499	2.78398	0.18437	4.25219	2.11691e-05	0.0181362		locus:2024892	WAG1	GO:0005524	UniProtKB-KW:KW-0067	F	AT1G53700|WAG1|PK3AT|WAG 1|PROTEIN KINASE 3 ARABIDOPSIS THALIANA|F22G10.21|F22G10_21
AT4G24275.1	840.971	2.79269	0.180449	4.39288	1.1186e-05	0.010131		locus:504955337	AT4G24275	GO:0003674	0	F	AT4G24275
AT1G32920.1	524.283	2.79541	0.175321	4.53686	5.70977e-06	0.00548467		locus:2037996	AT1G32920	GO:0003674	0	F	AT1G32920|F9L11.25|F9L11_25
AT1G28190.1	201.277	2.85849	0.214308	4.00589	6.17855e-05	0.0425769		locus:2032190	AT1G28190	GO:0003674	0	F	AT1G28190|F3H9.15|F3H9_15
AT3G13310.1	713.662	2.86668	0.216654	4.00029	6.3264e-05	0.0426682		locus:2088100	DJC66	GO:0006457	INTERPRO:IPR003095	P	AT3G13310|DJC66|DNA J protein C66|MDC11.6
AT2G44080.1	577.299	2.95732	0.185582	5.15848	2.48957e-07	0.00032882		locus:2051799	ARL	GO:0003674	0	F	AT2G44080|ARL|ARGOS-like|F6E13.21
AT5G64770.1	962.904	3.06224	0.213118	4.98428	6.21943e-07	0.000758268		locus:2176060	RGF9	GO:0005615	UniProtKB:Q3E880	C	AT5G64770|GLV2|RGF9|CLEL 9|GOLVEN 2|root meristem growth factor 9|CLE-like 9|MVP7.10|MVP7_10
AT5G18470.1	536.569	3.06252	0.203196	5.22907	1.70369e-07	0.000248079		locus:2146263	AT5G18470	GO:0030246	UniProtKB-KW:KW-0430	F	AT5G18470|T28N17.6
AT1G76680.1	1996.17	3.1702	0.176406	6.63357	3.27658e-11	8.65536e-08		locus:2030086	OPR1	GO:0005737	UniProtKB-SubCell:SL-0086	C	AT1G76680|OPR1|ATOPR1|12-oxophytodienoate reductase 1|ARABIDOPSIS 12-OXOPHYTODIENOATE REDUCTASE 1|F28O16.5|F28O16_5|12-OXOPHYTODIENOATE REDUCTASE 1
AT5G01210.1	2247.93	3.18679	0.253417	4.68316	2.82486e-06	0.00298484		locus:2150044	AT5G01210	GO:0016740	Pfam:PF02458	F	AT5G01210|F7J8.190|F7J8_190
AT4G38850.1	150.338	3.31629	0.305339	4.31091	1.62584e-05	0.0143159		locus:2005542	SAUR15	GO:0003674	0	F	AT4G38850|SAUR_AC1|ATSAUR15|SAUR15|SAUR-AC1|SMALL AUXIN UP RNA 1 FROM ARABIDOPSIS THALIANA ECOTYPE COLUMBIA|ARABIDOPSIS THALIANA SMALL AUXIN UPREGULATED 15|SMALL AUXIN UPREGULATED 15|ARABIDOPSIS COLUMBIA SAUR GENE 1|F19H22.6
AT3G59900.1	142.13	3.31793	0.299966	4.39358	1.11498e-05	0.010131		locus:2080497	ARGOS	GO:0003674	0	F	AT3G59900|ARGOS|AUXIN-REGULATED GENE INVOLVED IN ORGAN SIZE|F24G16.170
AT4G39830.1	64.9335	3.36115	0.337997	4.02712	5.64643e-05	0.0397747		locus:2135242	AO	GO:0005507	InterPro:IPR002355|InterPro:IPR011706|InterPro:IPR011707|InterPro:IPR017760|InterPro:IPR034259|InterPro:IPR034267	F	AT4G39830|AO|Cupredoxin superfamily protein|T5J17.9
AT4G02330.1	1827.25	3.51575	0.258451	5.86476	4.49793e-09	8.91124e-06		locus:2133224	ATPMEPCRB	GO:0005576	UniProtKB-KW:KW-0964	C	AT4G02330|ATPMEPCRB|PME41|AtPME41|pectin methylesterase 41|T14P8.14|T14P8_14
AT5G50335.1	580.337	3.54466	0.329373	4.6897	2.73608e-06	0.00298484		locus:505006686	AT5G50335	GO:0003674	0	F	AT5G50335
AT2G17040.1	308.028	3.60436	0.310664	5.1643	2.41335e-07	0.00032882		locus:2827676	NAC036	GO:0007275	Pfam:PF02365	P	AT2G17040|anac036|NAC036|NAC domain containing protein 36|F6P23.7|F6P23_7
AT4G30290.1	5006.58	3.62134	0.282548	5.73826	9.56528e-09	1.6845e-05		locus:2118751	XTH19	GO:0005618	UniProtKB-SubCell:SL-0041	C	AT4G30290|ATXTH19|XTH19|XYLOGLUCAN ENDOTRANSGLUCOSYLASE/HYDROLASE 19|F17I23.370|F17I23_370
AT4G23030.1	140.427	3.70645	0.305277	5.58983	2.27296e-08	3.60252e-05		locus:2127193	AT4G23030	GO:0005215	Pfam:PF01554	F	AT4G23030|F7H19.220|F7H19_220
AT4G14365.1	702.356	3.75082	0.251276	6.96772	3.22117e-12	1.13453e-08		locus:505006458	XBAT34	GO:0008270	InterPro:IPR001841|Pfam:PF00097	F	AT4G14365|XBAT34|XB3 ortholog 4 in Arabidopsis thaliana
AT4G21200.1	113.664	3.75261	0.335292	5.22712	1.72174e-07	0.000248079		locus:2127403	GA2OX8	GO:0009686	UniPathway:UPA00390	P	AT4G21200|ATGA2OX8|GA2OX8|ARABIDOPSIS THALIANA GIBBERELLIN 2-OXIDASE 8|gibberellin 2-oxidase 8|F7J7.140|F7J7_140
AT1G24145.1	13.3904	3.83968	0.452182	4.06846	4.73251e-05	0.0348874		locus:1005716746	AT1G24145	GO:0003674	0	F	AT1G24145
AT4G36110.1	94.2734	3.95399	0.344654	5.66942	1.43282e-08	2.39048e-05		locus:2135144	SAUR9	GO:0003674	0	F	AT4G36110|SAUR9|SMALL AUXIN UPREGULATED RNA 9|T19K4.240|T19K4_240
AT2G22810.1	54.5028	4.01366	0.491867	4.09391	4.24168e-05	0.0320885		locus:2059170	ACS4	GO:0009693	UniPathway:UPA00384	P	AT2G22810|ACS4|ACC4|ATACS4|1-aminocyclopropane-1-carboxylate synthase 4|1-AMINOCYCLOPROPANE-1-CARBOXYLIC ACID SYNTHASE POLYPEPTIDE|T30L20.7|1-AMINOCYCLOPROPANE-1-CARBOXYLATE SYNTHASE
AT1G59950.1	40.9211	4.06109	0.446164	4.61958	3.84522e-06	0.00380905		locus:2025926	AT1G59950	GO:0055114	InterPro:IPR018170|InterPro:IPR020471	P	AT1G59950|F23H11.26|F23H11_26
AT2G18010.1	88.2715	4.06498	0.445984	4.63017	3.65365e-06	0.00373603		locus:2060928	SAUR10	GO:0003674	0	F	AT2G18010|SAUR10|SMALL AUXIN UPREGULATED RNA 10|T27K22.12|T27K22_12
AT1G15520.1	393.44	4.06956	0.244401	8.46788	2.499e-17	1.9804e-13		locus:2196593	ABCG40	GO:0005524	UniProtKB-KW:KW-0067	F	AT1G15520|PDR12|ATPDR12|ABCG40|ATABCG40|pleiotropic drug resistance 12|ATP-binding cassette G40|Arabidopsis thaliana ATP-binding cassette G40|T16N11.3|T16N11_3
AT5G65800.1	242.513	4.13023	0.429505	4.95974	7.05876e-07	0.000828724		locus:2169980	ACS5	GO:0009693	UniPathway:UPA00384	P	AT5G65800|ACS5|CIN5|ETO2|ATACS5|ACC synthase 5|CYTOKININ-INSENSITIVE 5|ETHYLENE OVERPRODUCER 2|MPA24.15|MPA24_15|1-AMINO-1-CYCLOPROPANECARBOXYLATE SYNTHASE
AT2G44070.1	50.6997	4.15375	0.509609	4.22629	2.37573e-05	0.019818		locus:2051779	AT2G44070	GO:0003743	INTERPRO:IPR000649	F	AT2G44070|F6E13.20
AT3G49700.1	6.38959	4.20808	0.547917	4.02996	5.57872e-05	0.0397747		locus:2097350	ACS9	GO:0009693	UniPathway:UPA00384	P	AT3G49700|ETO3|ACS9|AtACS9|ETHYLENE OVERPRODUCING 3|1-aminocyclopropane-1-carboxylate synthase 9|T16K5.50
AT3G22060.1	736.397	4.21283	0.313242	7.06429	1.61435e-12	6.39667e-09		locus:2095662	AT3G22060	GO:0003674	0	F	AT3G22060|MZN24.26
AT4G23220.1	177.112	4.30255	0.349604	6.58616	4.51344e-11	1.10055e-07		locus:2121616	CRK14	GO:0005524	UniProtKB-KW:KW-0067	F	AT4G23220|CRK14|cysteine-rich RLK (RECEPTOR-like protein kinase) 14|F21P8.110|F21P8_110
AT5G57520.1	19.1163	4.31104	0.475279	4.86248	1.15922e-06	0.00131236		locus:2174547	ZFP2	GO:0003676	InterPro:IPR000822	F	AT5G57520|ZFP2|ATZFP2|zinc finger protein 2|MUA2.9|MUA2_9
AT1G26945.1	576.556	4.32159	0.370421	6.26743	3.67044e-10	7.75662e-07		locus:1005716685	KDR	GO:0005634	UniProtKB-SubCell:SL-0191	C	AT1G26945|KDR|PRE6|KIDARI|PACLOBUTRAZOL RESISTANCE 6
AT2G44130.1	625.859	4.48201	0.295965	8.38618	5.0221e-17	3.18391e-13		locus:2051879	KMD3	GO:0005515	AGI_LocusCode:AT5g04230	F	AT2G44130|KMD3|KFB39|KISS ME DEADLY 3|Kelch-domain-containing F-box protein 39|F6E13.26
AT2G32680.1	445.314	4.49813	0.333067	7.50037	6.36365e-14	2.88173e-10		locus:2046357	RLP23	GO:0005886	UniProtKB-SubCell:SL-0039	C	AT2G32680|AtRLP23|RLP23|receptor like protein 23|F24L7.18|F24L7_18
AT2G29470.1	12.2651	4.66471	0.53311	4.99842	5.78033e-07	0.000732923		locus:2043007	GSTU3	GO:0004364	INTERPRO:IPR004045|INTERPRO:IPR004046	F	AT2G29470|ATGSTU3|GST21|GSTU3|glutathione S-transferase tau 3|GLUTATHIONE S-TRANSFERASE 21|F16P2.15|F16P2_15|GLUTATHIONE S-TRANSFERASE 21
AT1G68320.1	27.217	4.78925	0.485828	5.74123	9.39887e-09	1.6845e-05		locus:2199357	MYB62	GO:0003677	INTERPRO:IPR001005	F	AT1G68320|MYB62|AtMYB62|BW62B|BW62C|myb domain protein 62|T22E19.5|T22E19_5
AT5G25190.1	644.14	4.88357	0.279823	10.305	6.69136e-25	1.06055e-20		locus:2146985	ESE3	GO:0003677	UniProtKB-KW:KW-0238	F	AT5G25190|ESE3|ethylene and salt inducible 3|F21J6.103|F21J6_103
AT2G43580.1	28.45	4.9972	0.457244	6.55492	5.56706e-11	1.2605e-07		locus:2044009	AT2G43580	GO:0000272	UniProtKB-KW:KW-0624	P	AT2G43580|F18O19.31
AT5G24110.1	99.6288	5.19628	0.395762	8.07627	6.6778e-16	3.52799e-12		locus:2167428	WRKY30	GO:0003700	Pfam:PF03106	F	AT5G24110|WRKY30|ATWRKY30|WRKY DNA-binding protein 30|ARABIDOPSIS THALIANA WRKY DNA-BINDING PROTEIN 30|MLE8.3|MLE8_3
AT1G23730.1	961.165	5.19808	0.473494	6.75422	1.4361e-11	4.55229e-08		locus:2034797	BCA3	GO:0004089	INTERPRO:IPR001765	F	AT1G23730|ATBCA3|BCA3|BETA CARBONIC ANHYDRASE 3|beta carbonic anhydrase 3|F5O8.28|F5O8_28
AT3G04300.1	175.707	5.7682	0.30357	12.413	2.22292e-35	7.04642e-31		locus:2103095	AT3G04300	GO:0003674	0	F	AT3G04300|T6K12.8|T6K12_8
AT2G33130.1	57.3511	5.92719	0.583447	6.73102	1.68475e-11	4.855e-08		locus:2046580	RALFL18	GO:0007267	0	P	AT2G33130|RALFL18|RALF18|ralf-like 18|f25i18.13|f25i18_13

## Sheet: Significant DE genes at 12hpi
Table S1: List of significant differentially expressed genes at 6- and 12-hpi in IPC4-28 and list of average C4 mRNA reads/sample.
Gene model	baseMean	log2 Fold Change	lfcSE	stat	pvalue	padj		locus	Other name	GO term	InterPro ID	Go Category	Gene Model
AT4G12510.1	370.705	-6.35911	0.438412	-9.94296	2.70667e-23	2.51017e-19		locus:2135545	AZI5	GO:0006869	INTERPRO:IPR003612	P	AT4G12510|AZI5|T1P17.100|T1P17_100											P: Biologocal Process
AT5G46890.1	108.381	-4.8756	0.514783	-5.58606	2.32285e-08	1.95838e-05		locus:2170962	AT5G46890	GO:0006869	INTERPRO:IPR003612	P	AT5G46890|MQD22.2|MQD22_2											C: cellular Componenet
AT5G46900.1	128.209	-4.65433	0.518708	-5.1172	3.10113e-07	0.000227051		locus:2170972	AT5G46900	GO:0006869	INTERPRO:IPR003612	P	AT5G46900|MQD22.3|MQD22_3											F: Molecular Functions
AT1G12040.1	225.228	-4.24329	0.48092	-4.66458	3.09245e-06	0.00165458		locus:2008895	LRX1	GO:0005576	UniProtKB-KW:KW-0964	C	AT1G12040|LRX1|leucine-rich repeat/extensin 1|F12F1.9|F12F1_9
AT5G35190.1	244.565	-4.06327	0.430326	-4.79467	1.62946e-06	0.000985538		locus:2205799	GSTU14	GO:0004364	INTERPRO:IPR004045|INTERPRO:IPR004046	F	AT1G27140|ATGSTU14|GST13|GSTU14|glutathione S-transferase tau 14|GLUTATHIONE S-TRANSFERASE 13|T7N9.20|T7N9_20|GLUTATHIONE S-TRANSFERASE 13
AT1G27140.1	74.3992	-4.0585	0.426733	-4.82386	1.40807e-06	0.000890347		locus:2205799	GSTU14	GO:0004364	INTERPRO:IPR004045|INTERPRO:IPR004046	F	AT1G27140|ATGSTU14|GST13|GSTU14|glutathione S-transferase tau 14|GLUTATHIONE S-TRANSFERASE 13|T7N9.20|T7N9_20|GLUTATHIONE S-TRANSFERASE 13
AT1G05240.1	228.031	-4.00835	0.485644	-4.13545	3.54267e-05	0.0136827		locus:2817952	PR9	GO:0004601	Pfam:PF00141	F	AT1G05240|PR9|Pathogenesis related 9|YUP8H12.15
AT1G05250.1	228.095	-4.00799	0.485693	-4.13428	3.56073e-05	0.0136827		locus:2207215	PRX2	GO:0004601	Pfam:PF00141	F	AT1G05250|PRX2|AtPRX1|peroxidase 2|YUP8H12.14|YUP8H12_14
AT2G03720.1	36.6348	-3.9621	0.454223	-4.31969	1.5625e-05	0.0070116		locus:2044274	MRH6	GO:0005575	0	C	AT2G03720|MRH6|morphogenesis of root hair 6|F19B11.17|F19B11_17
AT2G39040.1	122.282	-3.92549	0.411158	-4.68309	2.82581e-06	0.00154156		locus:2064950	AT2G39040	GO:0004601	Pfam:PF00141	F	AT2G39040|T7F6.21|T7F6_21
AT5G62330.1	47.2652	-3.91618	0.474655	-4.037	5.41383e-05	0.0190663		locus:2167983	AT5G62330	GO:0003674	0	F	AT5G62330|MMI9.16|MMI9_16
AT3G60280.1	18.5074	-3.90872	0.468458	-4.07447	4.612e-05	0.0166643		locus:2081957	UCC3	GO:0005507	INTERPRO:IPR003245	F	AT3G60280|UCC3|uclacyanin 3|F27H5.70|UCLACYANIN 3
AT5G24880.1	75.1714	-3.8753	0.37628	-4.9838	6.23473e-07	0.000423079		locus:2149388	AT5G24880	GO:0008150	0	P	AT5G24880|F6A4.90|F6A4_90
AT3G10710.1	67.6703	-3.8326	0.437733	-4.18657	2.83196e-05	0.0112558		locus:2103227	RHS12	GO:0005618	InterPro:IPR000070	C	AT3G10710|RHS12|root hair specific 12|T7M13.21
AT5G04960.1	247.393	-3.81992	0.448431	-4.05843	4.94044e-05	0.0176222		locus:2175319	PME46	GO:0005618	InterPro:IPR000070	C	AT5G04960|PME46|PECTIN METHYLESTERASE46|MUG13.18|MUG13_18
AT5G49270.1	120.213	-3.6478	0.38041	-4.33164	1.48006e-05	0.00675053		locus:2155889	SHV2	GO:0005886	UniProtKB-SubCell:SL-0039	C	AT5G49270|SHV2|DER9|MRH4|COBL9|SHAVEN 2|DEFORMED ROOT HAIRS 9|MUTANT ROOT HAIR 4|COBRA-LIKE 9|K21P3.15|K21P3_15
AT3G21340.1	59.3952	-3.59302	0.402164	-3.96113	7.45966e-05	0.0247074		locus:2089483	AT3G21340	GO:0004674	UniProtKB-KW:KW-0723	F	AT3G21340|MHC9.2
AT2G47540.1	123.446	-3.53385	0.338478	-4.53161	5.85349e-06	0.00280965		locus:2062024	AT2G47540	GO:0003674	0	F	AT2G47540|T30B22.16
AT4G12520.1	713.365	-3.48246	0.349308	-4.244	2.19573e-05	0.00898375		locus:2135555	AT4G12520	GO:0006869	INTERPRO:IPR003612	P	AT4G12520|T1P17.110
AT1G63450.1	60.8945	-3.42817	0.384645	-3.71296	0.000204848	0.0587554		locus:2031346	RHS8	GO:0000139	UniProtKB-SubCell:SL-0134	C	AT1G63450|RHS8|XUT1|root hair specific 8|XYLOGLUCAN-SPECIFIC GALACTURONOSYLTRANSFERASE 1|F2K11.17|F2K11_17
AT1G70880.1	64.2155	-3.38406	0.361474	-3.82893	0.000128702	0.0411582		locus:2013920	AT1G70880	GO:0003674	0	F	AT1G70880|F15H11.28|F15H11_28
AT5G04950.1	2852.73	-3.30559	0.329542	-3.96183	7.43764e-05	0.0247074		locus:2175304	NAS1	GO:0030410	0	F	AT5G04950|NAS1|ATNAS1|nicotianamine synthase 1|ARABIDOPSIS THALIANA NICOTIANAMINE SYNTHASE 1|MUG13.19|MUG13_19|AtNAS1|NAS1
AT4G25780.1	100.279	-3.01097	0.252123	-4.00985	6.07567e-05	0.0211297		locus:2117537	AtCAPE2	GO:0003674	0	F	AT4G25780|AtCAPE2|F14M19.60|F14M19_60
AT5G06870.1	913.248	2.74201	0.19535	3.79836	0.000145657	0.0455334		locus:2169404	PGIP2	GO:0005576	UniProtKB-KW:KW-0964	C	AT5G06870|PGIP2|ATPGIP2|polygalacturonase inhibiting protein 2|ARABIDOPSIS POLYGALACTURONASE INHIBITING PROTEIN 2|MOJ9.4|MOJ9_4|POLYGALACTURONASE INHIBITING PROTEIN 2
AT1G28190.1	201.277	2.80683	0.213654	3.77633	0.000159155	0.0486595		locus:2032190	AT1G28190	GO:0003674	0	F	AT1G28190|F3H9.15|F3H9_15
AT2G44080.1	577.299	2.88411	0.18531	4.77095	1.83363e-06	0.00108543		locus:2051799	ARL	GO:0003674	0	F	AT2G44080|ARL|ARGOS-like|F6E13.21
AT3G54030.1	1041.06	2.93964	0.221224	4.24744	2.16227e-05	0.00897892		locus:2084475	BSK6	GO:0004674	UniProtKB-KW:KW-0723	F	AT3G54030|BSK6|brassinosteroid-signaling kinase 6|F5K20.330
AT1G75300.1	225.288	2.96422	0.235057	4.10207	4.09465e-05	0.0151895		locus:2025167	AT1G75300	GO:0016651	Pfam:PF02716	F	AT1G75300|F22H5.16|F22H5_16
AT3G54000.1	137.647	3.01705	0.259778	3.91509	9.03699e-05	0.0295797		locus:2084415	AT3G54000	GO:0003674	0	F	AT3G54000|F5K20.300
AT4G24275.1	840.971	3.01797	0.180115	5.65174	1.58828e-08	1.38091e-05		locus:504955337	AT4G24275	GO:0003674	0	F	AT4G24275
AT5G01210.1	2247.93	3.0411	0.253371	4.10899	3.97396e-05	0.014941		locus:2150044	AT5G01210	GO:0016740	Pfam:PF02458	F	AT5G01210|F7J8.190|F7J8_190
AT4G16515.1	262.876	3.13778	0.284835	3.99453	6.48236e-05	0.0222657		locus:505006482	RGF6	GO:0005615	UniProtKB:Q3E880	C	AT4G16515|GLV1|RGF6|CLEL 6|GOLVEN 1|root meristem growth factor 6|CLE-like 6
AT1G76680.1	1996.17	3.14795	0.176311	6.51093	7.46858e-11	9.03438e-08		locus:2030086	OPR1	GO:0005737	UniProtKB-SubCell:SL-0086	C	AT1G76680|OPR1|ATOPR1|12-oxophytodienoate reductase 1|ARABIDOPSIS 12-OXOPHYTODIENOATE REDUCTASE 1|F28O16.5|F28O16_5|12-OXOPHYTODIENOATE REDUCTASE 1
AT3G10720.2	1791.1	3.17713	0.276192	4.26198	2.02621e-05	0.00854139		locus:2103212	AT3G10720	GO:0005576	UniProtKB-KW:KW-0964	C	AT3G10720|T7M13.20
AT5G09970.1	208.052	3.20321	0.317538	3.78919	0.000151139	0.0467221		locus:2178213	CYP78A7	GO:0005506	InterPro:IPR001128|InterPro:IPR002401|InterPro:IPR036396	F	AT5G09970|CYP78A7|"cytochrome P450, family 78, subfamily A, polypeptide 7"|MYH9.18|MYH9_18
AT5G18470.1	536.569	3.20333	0.202771	5.93445	2.94837e-09	2.92963e-06		locus:2146263	AT5G18470	GO:0030246	UniProtKB-KW:KW-0430	F	AT5G18470|T28N17.6
AT5G64770.1	962.904	3.22083	0.212911	5.73401	9.80846e-09	9.09637e-06		locus:2176060	RGF9	GO:0005615	UniProtKB:Q3E880	C	AT5G64770|GLV2|RGF9|CLEL 9|GOLVEN 2|root meristem growth factor 9|CLE-like 9|MVP7.10|MVP7_10
AT4G35190.1	37.9257	3.23931	0.262153	4.72744	2.27364e-06	0.00126514		locus:2132821	LOG5	GO:0016787	UniProtKB-KW:KW-0378	F	AT4G35190|LOG5|LONELY GUY 5|T12J5.60|T12J5_60
AT3G10720.1	539.595	3.26117	0.273936	4.60387	4.14721e-06	0.00213674		locus:2103212	AT3G10720	GO:0005576	UniProtKB-KW:KW-0964	C	AT3G10720|T7M13.20
AT3G03840.1	119.35	3.27295	0.334308	3.80772	0.000140255	0.0443429		locus:2079359	SAUR27	GO:0003674	0	F	AT3G03840|SAUR27|SMALL AUXIN UP RNA 27|F20H23.14|F20H23_14
AT5G14360.1	101.343	3.47984	0.392881	3.76663	0.000165468	0.0495016		locus:2145683	AT5G14360	GO:0003674	0	F	AT5G14360|F18O22.150|F18O22_150
AT4G38850.1	150.338	3.49363	0.304518	4.9049	9.34743e-07	0.000604801		locus:2005542	SAUR15	GO:0003674	0	F	AT4G38850|SAUR_AC1|ATSAUR15|SAUR15|SAUR-AC1|SMALL AUXIN UP RNA 1 FROM ARABIDOPSIS THALIANA ECOTYPE COLUMBIA|ARABIDOPSIS THALIANA SMALL AUXIN UPREGULATED 15|SMALL AUXIN UPREGULATED 15|ARABIDOPSIS COLUMBIA SAUR GENE 1|F19H22.6
AT1G21520.1	248.396	3.54806	0.326544	4.74074	2.12936e-06	0.00120904		locus:2026992	AT1G21520	GO:0003674	0	F	AT1G21520|F24J8.16|F24J8_16
AT1G69490.1	62.0022	3.62215	0.39676	4.08849	4.3419e-05	0.0158948		locus:2007166	NAP	GO:0003677	UniProtKB-KW:KW-0238	F	AT1G69490|NAP|ANAC029|ATNAP|NAC-like, activated by AP3/PI|Arabidopsis NAC domain containing protein 29|F10D13.14|F10D13_14
AT5G50335.1	580.337	3.64259	0.329183	4.98989	6.0413e-07	0.000420203		locus:505006686	AT5G50335	GO:0003674	0	F	AT5G50335
AT4G23030.1	140.427	3.64877	0.304656	5.41191	6.23562e-08	4.81909e-05		locus:2127193	AT4G23030	GO:0005215	Pfam:PF01554	F	AT4G23030|F7H19.220|F7H19_220
AT1G66700.1	762.977	3.69096	0.393967	4.29215	1.76953e-05	0.00769248		locus:2033409	PXMT1	GO:0008757	0	F	AT1G66700|PXMT1|F4N21.16|F4N21_16
AT1G24140.1	36.6575	3.69872	0.390978	4.3448	1.39399e-05	0.00646395		locus:2032467	AT3-MMP	GO:0004222	INTERPRO:IPR001818	F	AT1G24140|AT3-MMP|F3I6.6|F3I6_6
AT4G02330.1	1827.25	3.70037	0.258368	6.58121	4.66647e-11	6.18241e-08		locus:2133224	ATPMEPCRB	GO:0005576	UniProtKB-KW:KW-0964	C	AT4G02330|ATPMEPCRB|PME41|AtPME41|pectin methylesterase 41|T14P8.14|T14P8_14
AT4G28703.1	28.3574	3.72724	0.441833	3.90927	9.25762e-05	0.0299495		locus:505006531	AT4G28703	GO:0003674	0	F	AT4G28703
AT5G52760.1	51.3214	3.74143	0.411782	4.22902	2.34714e-05	0.00946409		locus:2149614	AT5G52760	GO:0046872	UniProtKB-KW:KW-0479	F	AT5G52760|F6N7.25|F6N7_25
AT2G17040.1	308.028	3.82616	0.310253	5.88603	3.95592e-09	3.79523e-06		locus:2827676	NAC036	GO:0007275	Pfam:PF02365	P	AT2G17040|anac036|NAC036|NAC domain containing protein 36|F6P23.7|F6P23_7
AT1G15580.1	58.4875	3.89285	0.416637	4.54318	5.54122e-06	0.002753		locus:2196573	IAA5	GO:0005634	UniProtKB-SubCell:SL-0191	C	AT1G15580|IAA5|ATAUX2-27|AUX2-27|indole-3-acetic acid inducible 5|AUXIN-INDUCIBLE 2-27|T16N11.9|T16N11_9
AT5G44575.1	51.6233	3.90013	0.368286	5.15939	2.4775e-07	0.000186295		locus:1005716116	AT5G44575	GO:0003674	0	F	AT5G44575
AT5G38250.1	17.5765	3.92841	0.511871	3.76738	0.000164972	0.0495016		locus:2176707	AT5G38250	GO:0016301	Pfam:PF00069	F	AT5G38250|MXA21.140|MXA21_140
AT2G34930.1	624.474	3.93077	0.256097	7.53922	4.72785e-14	1.09615e-10		locus:2044767	AT2G34930	GO:0006952	NCBI_gi:1184075	P	AT2G34930|F19I3.16|F19I3_16
AT1G26380.1	173.105	3.98941	0.481419	4.13239	3.5901e-05	0.0136827		locus:2197950	FOX1	GO:0005576	UniProtKB-KW:KW-0964	C	AT1G26380|FOX1|FOX|AtBBE3|FAD-LINKED OXIDOREDUCTASE 1|FAD-LINKED OXIDOREDUCTASE|T1K7.24|T1K7_24
AT4G14365.1	702.356	3.99329	0.251041	7.94007	2.0206e-15	8.03102e-12		locus:505006458	XBAT34	GO:0008270	InterPro:IPR001841|Pfam:PF00097	F	AT4G14365|XBAT34|XB3 ortholog 4 in Arabidopsis thaliana
AT3G50770.1	145.145	4.04274	0.295021	6.92403	4.38974e-12	8.72367e-09		locus:2078017	CML41	GO:0005509	InterPro:IPR002048	F	AT3G50770|CML41|calmodulin-like 41|F18B3.50|F18B3_50
AT2G30770.1	116.79	4.04283	0.512252	3.98795	6.66477e-05	0.0226131		locus:2054452	CYP71A13	GO:0005506	InterPro:IPR001128|InterPro:IPR002401|InterPro:IPR036396	F	AT2G30770|CYP71A13|cytochrome P450, family 71, subfamily A, polypeptide 13|T11J7.16|T11J7_16
AT3G22060.1	736.397	4.11908	0.313148	6.76703	1.31457e-11	2.03189e-08		locus:2095662	AT3G22060	GO:0003674	0	F	AT3G22060|MZN24.26
AT4G30290.1	5006.58	4.14455	0.282509	7.59109	3.17234e-14	1.08315e-10		locus:2118751	XTH19	GO:0005618	UniProtKB-SubCell:SL-0041	C	AT4G30290|ATXTH19|XTH19|XYLOGLUCAN ENDOTRANSGLUCOSYLASE/HYDROLASE 19|F17I23.370|F17I23_370
AT1G15520.1	393.44	4.18569	0.244022	8.95694	3.33826e-19	2.32193e-15		locus:2196593	ABCG40	GO:0005524	UniProtKB-KW:KW-0067	F	AT1G15520|PDR12|ATPDR12|ABCG40|ATABCG40|pleiotropic drug resistance 12|ATP-binding cassette G40|Arabidopsis thaliana ATP-binding cassette G40|T16N11.3|T16N11_3
AT1G69920.1	54.1984	4.19432	0.510686	4.2968	1.7328e-05	0.00765238		locus:2196744	GSTU12	GO:0004364	INTERPRO:IPR004045|INTERPRO:IPR004046	F	AT1G69920|ATGSTU12|GSTU12|ARABIDOPSIS THALIANA GLUTATHIONE S-TRANSFERASE TAU 12|glutathione S-transferase TAU 12|T17F3.5|T17F3_5
AT2G44130.1	625.859	4.23635	0.295865	7.55868	4.07186e-14	1.09615e-10		locus:2051879	KMD3	GO:0005515	AGI_LocusCode:AT5g04230	F	AT2G44130|KMD3|KFB39|KISS ME DEADLY 3|Kelch-domain-containing F-box protein 39|F6E13.26
AT4G15360.1	84.4847	4.28277	0.503758	4.53148	5.85723e-06	0.00280965		locus:2130025	CYP705A3	GO:0005506	InterPro:IPR001128|InterPro:IPR002401|InterPro:IPR036396	F	AT4G15360|CYP705A3|"cytochrome P450, family 705, subfamily A, polypeptide 3"|DL3725W|FCAALL.277
AT4G39830.1	64.9335	4.28872	0.334156	6.84924	7.42453e-12	1.29103e-08		locus:2135242	AO	GO:0005507	InterPro:IPR002355|InterPro:IPR011706|InterPro:IPR011707|InterPro:IPR017760|InterPro:IPR034259|InterPro:IPR034267	F	AT4G39830|AO|Cupredoxin superfamily protein|T5J17.9
AT4G36110.1	94.2734	4.28932	0.343423	6.66618	2.62552e-11	3.65235e-08		locus:2135144	SAUR9	GO:0003674	0	F	AT4G36110|SAUR9|SMALL AUXIN UPREGULATED RNA 9|T19K4.240|T19K4_240
AT5G25180.1	15.3323	4.29576	0.535794	4.28477	1.82928e-05	0.00782987		locus:2146980	CYP71B14	GO:0005506	InterPro:IPR001128|InterPro:IPR002401|InterPro:IPR036396	F	AT5G25180|CYP71B14|"cytochrome P450, family 71, subfamily B, polypeptide 14"|F21J6.102|F21J6_102
AT3G14380.1	61.9665	4.30021	0.344682	6.67344	2.49872e-11	3.65235e-08		locus:2091045	CASPL2A2	GO:0005886	UniProtKB-SubCell:SL-0039	C	AT3G14380|CASPL2A2|CASP-like protein 2A2|MLN21.16
AT5G49690.1	19.1916	4.41669	0.527598	4.58054	4.63772e-06	0.00234601		locus:2156997	AT5G49690	GO:0016757	0	F	AT5G49690|K2I5.5|K2I5_5
AT2G29470.1	12.2651	4.45013	0.531759	4.60759	4.07361e-06	0.00213674		locus:2043007	GSTU3	GO:0004364	INTERPRO:IPR004045|INTERPRO:IPR004046	F	AT2G29470|ATGSTU3|GST21|GSTU3|glutathione S-transferase tau 3|GLUTATHIONE S-TRANSFERASE 21|F16P2.15|F16P2_15|GLUTATHIONE S-TRANSFERASE 21
AT5G40900.1	11.5208	4.48499	0.560784	4.43128	9.36749e-06	0.00441733		locus:2164476	AT5G40900	GO:0008150	0	P	AT5G40900|MHK7.13|MHK7_13
AT2G43580.1	28.45	4.52129	0.457187	5.51479	3.49191e-08	2.77577e-05		locus:2044009	AT2G43580	GO:0000272	UniProtKB-KW:KW-0624	P	AT2G43580|F18O19.31
AT4G21200.1	113.664	4.52765	0.333542	7.5782	3.50384e-14	1.08315e-10		locus:2127403	GA2OX8	GO:0009686	UniPathway:UPA00390	P	AT4G21200|ATGA2OX8|GA2OX8|ARABIDOPSIS THALIANA GIBBERELLIN 2-OXIDASE 8|gibberellin 2-oxidase 8|F7J7.140|F7J7_140
AT1G26945.1	576.556	4.54738	0.370256	6.88005	5.98324e-12	1.10977e-08		locus:1005716685	KDR	GO:0005634	UniProtKB-SubCell:SL-0191	C	AT1G26945|KDR|PRE6|KIDARI|PACLOBUTRAZOL RESISTANCE 6
AT5G65800.1	242.513	4.61588	0.429094	6.0963	1.08551e-09	1.20805e-06		locus:2169980	ACS5	GO:0009693	UniPathway:UPA00384	P	AT5G65800|ACS5|CIN5|ETO2|ATACS5|ACC synthase 5|CYTOKININ-INSENSITIVE 5|ETHYLENE OVERPRODUCER 2|MPA24.15|MPA24_15|1-AMINO-1-CYCLOPROPANECARBOXYLATE SYNTHASE
AT4G23220.1	177.112	4.62704	0.348954	7.52832	5.13974e-14	1.09998e-10		locus:2121616	CRK14	GO:0005524	UniProtKB-KW:KW-0067	F	AT4G23220|CRK14|cysteine-rich RLK (RECEPTOR-like protein kinase) 14|F21P8.110|F21P8_110
AT2G32680.1	445.314	4.65159	0.332854	7.96621	1.63616e-15	7.58687e-12		locus:2046357	RLP23	GO:0005886	UniProtKB-SubCell:SL-0039	C	AT2G32680|AtRLP23|RLP23|receptor like protein 23|F24L7.18|F24L7_18
AT2G34655.1	5.24573	4.66084	0.560917	4.74374	2.09808e-06	0.00120904		locus:1006230152	AT2G34655	GO:0003674	0	F	AT2G34655
AT2G18010.1	88.2715	4.70529	0.444774	6.08241	1.18392e-09	1.26689e-06		locus:2060928	SAUR10	GO:0003674	0	F	AT2G18010|SAUR10|SMALL AUXIN UPREGULATED RNA 10|T27K22.12|T27K22_12
AT3G49700.1	6.38959	4.70967	0.545289	4.96923	6.72181e-07	0.000445272		locus:2097350	ACS9	GO:0009693	UniPathway:UPA00384	P	AT3G49700|ETO3|ACS9|AtACS9|ETHYLENE OVERPRODUCING 3|1-aminocyclopropane-1-carboxylate synthase 9|T16K5.50
AT2G22810.1	54.5028	4.71079	0.490064	5.53149	3.17514e-08	2.5982e-05		locus:2059170	ACS4	GO:0009693	UniPathway:UPA00384	P	AT2G22810|ACS4|ACC4|ATACS4|1-aminocyclopropane-1-carboxylate synthase 4|1-AMINOCYCLOPROPANE-1-CARBOXYLIC ACID SYNTHASE POLYPEPTIDE|T30L20.7|1-AMINOCYCLOPROPANE-1-CARBOXYLATE SYNTHASE
AT4G23150.1	13.3623	4.71841	0.564543	4.81524	1.47025e-06	0.000909009		locus:2121636	CRK7	GO:0005524	UniProtKB-KW:KW-0067	F	AT4G23150|CRK7|cysteine-rich RLK (RECEPTOR-like protein kinase) 7|F21P8.40|F21P8_40
AT3G57240.1	134.856	4.78705	0.555714	5.01526	5.29606e-07	0.000377813		locus:2082518	BG3	GO:0004553	INTERPRO:IPR000490	F	AT3G57240|BG3|AtBG3|GNS3|beta-1,3-glucanase 3|&#946;-1,3-Glucanase 3|F28O9.90
AT5G57520.1	19.1163	4.82839	0.470604	6.01012	1.85386e-09	1.9103e-06		locus:2174547	ZFP2	GO:0003676	InterPro:IPR000822	F	AT5G57520|ZFP2|ATZFP2|zinc finger protein 2|MUA2.9|MUA2_9
AT5G25190.1	644.14	4.97704	0.279652	10.6455	1.82954e-26	5.09014e-22		locus:2146985	ESE3	GO:0003677	UniProtKB-KW:KW-0238	F	AT5G25190|ESE3|ethylene and salt inducible 3|F21J6.103|F21J6_103
AT3G44560.1	21.9232	5.02122	0.534057	5.65712	1.53938e-08	1.38091e-05		locus:2076038	FAR8	GO:0006629	UniProtKB-KW:KW-0443	P	AT3G44560|FAR8|fatty acid reductase 8|F14L2.110
AT3G04300.1	175.707	5.20224	0.303636	10.5463	5.28366e-26	7.35011e-22		locus:2103095	AT3G04300	GO:0003674	0	F	AT3G04300|T6K12.8|T6K12_8
AT1G23730.1	961.165	5.22902	0.473451	6.82019	9.0923e-12	1.48804e-08		locus:2034797	BCA3	GO:0004089	INTERPRO:IPR001765	F	AT1G23730|ATBCA3|BCA3|BETA CARBONIC ANHYDRASE 3|beta carbonic anhydrase 3|F5O8.28|F5O8_28
AT2G44070.1	50.6997	5.23448	0.507353	6.3752	1.8272e-10	2.11819e-07		locus:2051779	AT2G44070	GO:0003743	INTERPRO:IPR000649	F	AT2G44070|F6E13.20
AT5G24110.1	99.6288	5.27926	0.395125	8.2993	1.04724e-16	5.82725e-13		locus:2167428	WRKY30	GO:0003700	Pfam:PF03106	F	AT5G24110|WRKY30|ATWRKY30|WRKY DNA-binding protein 30|ARABIDOPSIS THALIANA WRKY DNA-BINDING PROTEIN 30|MLE8.3|MLE8_3
AT1G68320.1	27.217	5.63585	0.481696	7.54802	4.41909e-14	1.09615e-10		locus:2199357	MYB62	GO:0003677	INTERPRO:IPR001005	F	AT1G68320|MYB62|AtMYB62|BW62B|BW62C|myb domain protein 62|T22E19.5|T22E19_5
AT2G33130.1	57.3511	5.80122	0.583219	6.51766	7.1412e-11	9.03102e-08		locus:2046580	RALFL18	GO:0007267	0	P	AT2G33130|RALFL18|RALF18|ralf-like 18|f25i18.13|f25i18_13

## Sheet: Average C4 mRNA reads sample
Table S1. List of significant differentially expressed genes at 6- and 12-hpi in IPC4-28 and list of average C4 mRNA reads/sample.
Sample Name	Replicate Name	C4 mRNA length	Effective Length	TPM	NumReads	Average TPM	Average NumReads
C4 Trans 0hpi	1_C4Trans_0hpi	258	104.361	20.8629	43	20.8596	36
	2_C4Trans_0hpi	258	108.429	17.0273	29
	3_C4Trans_0hpi	258	109.767	24.6885	36
C4 Trans Induced 12 hpi	1_C4Trans_I_12hpi	258	108.012	5543.89	9150	5659.4	11349.7
	2_C4Trans_I_12hpi	258	113.162	5418.36	14340
	3_C4Trans_I_12hpi	258	111.643	6015.96	10559
C4 Trans Induced 6 hpi	1_C4Trans_I_6hpi	258	108.54	7098.52	11987	6102.02	8960.67
	2_C4Trans_I_6hpi	258	107.502	4265.56	5255
	3_C4Trans_I_6hpi	258	107.647	6941.98	9640
C4 Trans Noninduced 12 hpi	1_C4Trans_NI_12hpi	258	107.387	15.6579	21	13.3811	22
	2_C4Trans_NI_12hpi	258	110.565	8.20564	18
	3_C4Trans_NI_12hpi	258	110.065	16.2799	27
C4 Trans Noninduced 6 hpi	1_C4Trans_NI_6hpi	258	108.442	16.2689	24	19.117	30
	2_C4Trans_NI_6hpi	258	109.702	15.3208	23
	3_C4Trans_NI_6hpi	258	109.492	25.7612	43
WT 0 hpi	1_Wt_0hpi	258	110.061	14.8779	31	4.9593	10.3333
	2_Wt_0hpi	258	106.709	0	0
	3_Wt_0hpi	258	107.881	0	0
WT Induced 12 hpi	1_Wt_I_12hpi	258	112.482	2.06034	4	0.68678	1.33333
	2_Wt_I_12hpi	258	110.763	0	0
	3_Wt_I_12hpi	258	111.2	0	0
WT Induced 6 hpi	1_Wt_I_6hpi	258	108.284	0	0	1.12074	1.66667
	2_Wt_I_6hpi	258	108.299	3.36222	5
	3_Wt_I_6hpi	258	113.578	0	0
WT Noninduced 12 hpi	1_Wt_NI_12hpi	258	111.957	0	0	0.397167	0.666667
	2_Wt_NI_12hpi	258	109.943	0	0
	3_Wt_NI_12hpi	258	110.45	1.1915	2
WT Noninducecd 6hpi	1_Wt_NI_6hpi	258	101.985	0	0	0	0
	2_Wt_NI_6hpi	258	108.785	0	0
	3_Wt_NI_6hpi	258	108.929	0	0
