# Supplementary material for: Early transcriptome changes induced by the Geminivirus C4 oncoprotein: setting the stage for oncogenesis
Source: BMC Genomics. 2021 Mar 2;22:147. doi: 10.1186/s12864-021-07455-y (PMC7923490; doi:10.1186/s12864-021-07455-y)
Supplement: Supplementary file 5 — Additional file 5: Table S4. Significantly expressed miRNAs. [file 12864_2021_7455_MOESM5_ESM.xlsx]

## Sheet: significant miRNA
Table S4: Significantly expressed miRNAs
		Baggerley's test on normalized values
		Experiment									C4Trans_I_6dpi vs C4Trans_0dpi					C4Trans_I_12dpi vs C4Trans_0dpi					C4Trans_NI_6dpi vs C4Trans_0dpi					C4Trans_NI_12dpi vs C4Trans_0dpi
Feature ID	Ath Small RNA	Range (original values)	IQR (original values)	Difference (original values)	Fold Change (original values)	Range (normalized values)	IQR (normalized values)	Difference (normalized values)	Fold Change (normalized values)	Cluster	Weighted proportions difference	Weighted proportions fold change	Test statistic	P-value	FDR p-value correction	Weighted proportions difference	Weighted proportions fold change	Test statistic	P-value	FDR p-value correction	Weighted proportions difference	Weighted proportions fold change	Test statistic	P-value	FDR p-value correction	Weighted proportions difference	Weighted proportions fold change	0dpi normalized values - Test statistic	P-value	FDR p-value correction
AAGCTCAGGAGGGATAGCGCC	MIR390a//MIR390b	21967	3855	-14912	-2.04761	5392.01	1605.17	2719.34	1.68259	10	0.00244788	1.61445	2.04502	0.0408526	0.266967	0.00271934	1.68259	4.38187	1.17668e-05	0.000494962	0.000313371	1.07866	0.454953	0.649143	1	0.000219256	1.05504	0.314618	0.753052	0.996128
AATTGGGTTTATGCTAGAGTT	MIR5028	2353	255	865	3.08434	399.999	44.6307	139.035	1.89393	9	-7.06232e-05	-1.45408	-4.12958	3.63437e-05	0.00340419	-2.91224e-05	-1.14781	-0.947068	0.343604	0.840494	-2.18736e-05	-1.10708	-0.573107	0.566572	1	6.84117e-05	1.3025	0.538612	0.590155	0.995254
AGATATTAGTGCGGTTCAATC	MIR171b	2703	739	1343.33	1.9739	299.593	89.7769	-206.647	-1.51629	9	7.65602e-05	1.17475	1.87101	0.0613444	0.298322	0.000168782	1.38525	3.60973	0.000306514	0.00723869	-7.90537e-06	-1.01838	-0.174507	0.861467	1	-3.78647e-05	-1.0946	-1.20623	0.227728	0.973961
ATAAATCCCAACATCTTCCA	MIR5654	433	137	-200.333	-1.62344	109.529	20.8731	-40.4222	-1.44304	9	4.05669e-06	1.03179	0.138175	0.890102	1	-3.63655e-05	-1.39858	-3.34958	0.000809334	0.0151244	-5.35321e-06	-1.04379	-0.222737	0.82374	1	-3.00154e-05	-1.30757	-2.68367	0.007282	0.17052
ATCATGCGATCTCTTTGGATT	MIR393b	20920	6750	-10332.3	-2.55428	4124.95	1183.85	1789.57	1.71479	5	-0.00163713	-1.65391	-3.42542	0.000613857	0.019166	-0.000818945	-1.24654	-1.74041	0.0817864	0.519014	0.000152439	1.03681	0.146282	0.883699	1	-0.000448796	-1.12156	-0.429236	0.667752	0.996128
ATCATGCTATCTCTTTGGATT	MIR393a	1999	351	793	5.28649	384.395	54.8481	146.19	3.12059	9	-7.64578e-05	-2.10908	-5.24724	1.54398e-07	2.1693e-05	-3.6327e-05	-1.33306	-1.68917	0.0911866	0.519014	-5.44461e-06	-1.0389	-0.147749	0.882541	1	6.97318e-05	1.4796	0.604737	0.545354	0.995254
CAGCCAAGGATGACTTGCCGA	MIR169a	3936	1270	-2122.33	-2.53459	719.097	217.039	-343.623	-1.67349	9	-0.000343623	-1.67349	-3.76582	0.000166002	0.00792965	-0.000233251	-1.37586	-2.21003	0.0271029	0.230785	-0.000101531	-1.13496	-0.872123	0.383141	1	-0.000280469	-1.48916	-1.66448	0.0960168	0.814978
CAGCCAAGGATGACTTGCCGG	MIR169b//MIR169c	1880	482	-1252	-3.63394	375.023	183.814	-228.193	-2.16209	9	-0.00022622	-2.14058	-2.95631	0.00311349	0.0562611	-0.000205236	-1.93578	-3.17824	0.00148175	0.0219143	-0.000112739	-1.36155	-2.66093	0.00779245	0.437936	-0.000228193	-2.16209	-3.4639	0.000532413	0.0213726
CATGTGCCCATCTTCACCATC	MIR164b	272	66	-207	-2.2622	63.8478	15.3155	-36.6008	-1.6627	9	-2.59643e-05	-1.39419	-2.20281	0.0276079	0.215491	-3.66008e-05	-1.6627	-3.32413	0.000886957	0.0151244	-1.55606e-05	-1.20402	-1.10038	0.271167	1	-1.88562e-05	-1.25839	-1.36428	0.172478	0.900099
CGCTATCCATCCTGAGTTTCA	MIR390a	4940	1348	-3329.67	-1.95901	992.505	466.91	-687.162	-1.77913	9	0.000500848	1.52549	2.78315	0.00538342	0.075637	0.000616004	1.64631	4.85697	1.19196e-06	0.000111647	0.000120389	1.12631	0.548742	0.583183	1	-7.11581e-05	-1.08068	-0.663462	0.507035	0.995254
CGTACAAGGAGTCAAGCATGA	MIR160c	2178	648	-1448.67	-2.31299	418.183	191.182	-260.299	-1.68821	9	-0.000208814	-1.48594	-2.49406	0.0126292	0.122373	-0.000260299	-1.68821	-3.36984	0.000752119	0.0150961	-4.43078e-05	-1.07456	-0.46405	0.642612	1	-3.71187e-05	-1.06172	-0.384378	0.700698	0.996128
GATCATGTTCGCAGTTTCACC	MIR167a	10241	2661	-6411.67	-2.68995	1761.73	516.58	-1090.82	-1.77448	5	-0.00100099	-1.66809	-3.65237	0.000259829	0.0104303	-0.00109082	-1.77448	-4.4673	7.92151e-06	0.000445189	-0.000224769	-1.09882	-0.630267	0.52852	1	-0.00108765	-1.7705	-3.22125	0.00127631	0.0398493
GCAAGTTGACCTTGGCTCTGC	MIR169f	2678	376	-1313	-2.71335	530.632	163.402	-331.083	-2.95404	9	-0.000139219	-1.38533	-1.47339	0.140645	0.470493	-0.000331083	-2.95404	-3.84386	0.000121118	0.00378157	-0.00023316	-1.87209	-2.44177	0.0146155	0.612414	-0.000311698	-2.65076	-3.63632	0.000276568	0.0140889
GCAGCACCATTAAGATTCAC	MIR172b//MIR172e	1691	292	864.333	2.01886	241.711	59.1201	-136.641	-1.54934	9	6.82514e-05	1.25348	1.24028	0.214872	0.622464	0.000116114	1.43123	4.37168	1.233e-05	0.000494962	1.51586e-05	1.0563	0.238816	0.811249	1	-2.05277e-05	-1.08253	-0.735339	0.462133	0.995254
GCTCAAGAAAGCTGTGGGAAA	MIR396b	19631	5770	-12918	-3.35916	3049.59	1725.31	-2443.6	-2.18481	5	-0.0024436	-2.18481	-7.52269	5.3674e-14	1.50824e-11	-0.00230206	-2.0445	-6.21707	5.06574e-10	1.42347e-07	-0.000559011	-1.14163	-1.24604	0.212748	1	-0.00147821	-1.48821	-2.54406	0.0109572	0.236844
GCTCTCTATACTTCTGTCACC	MIR157c	3411	1190	-2540	-2.30479	1125.67	321.607	-537.01	-1.90834	9	-0.000347105	-1.44438	-1.94441	0.0518459	0.291374	-0.00053701	-1.90834	-2.91003	0.0036139	0.0461594	-5.3454e-05	-1.04974	-0.201497	0.84031	1	-0.000297733	-1.35851	-1.68011	0.0929366	0.814978
GGACTGTTGTCTGGCTCGAGG	MIR166a//MIR166b	8383	2122	4113.67	1.88957	708.671	258.142	-455.614	-1.30317	9	-0.000130551	-1.07345	-1.08441	0.278181	0.702081	5.04033e-05	1.02642	0.357843	0.72046	1	-0.00017258	-1.09944	-1.27266	0.203137	1	-0.00040521	-1.26963	-3.92184	8.78755e-05	0.00797486
GGCAAGTTGTCCTTCGGCTACA	MIR169b	5776	2054	-4020.67	-2.74055	1244.07	713.767	-771.518	-1.97415	9	-0.000598133	-1.61959	-2.0327	0.0420831	0.267106	-0.000771518	-1.97415	-3.96498	7.34038e-05	0.00257831	-0.000246184	-1.18688	-1.19933	0.230399	1	-0.000582231	-1.59334	-2.43464	0.0149067	0.279252
GGCAAGTTGTCCTTGGCTAC	MIR169a	1698	670	-794.333	-1.91795	446.698	91.7168	-176.387	-1.76306	9	-4.20755e-05	-1.11513	-0.395949	0.692143	0.924342	-0.000176387	-1.76306	-3.58671	0.000334886	0.00723869	-0.000102339	-1.33531	-2.70517	0.00682688	0.437936	-0.000175591	-1.75701	-2.90139	0.00371509	0.0949038
TAAAGTCAATAATACCTTGAAG	MIR864	164	49	65.6667	3.34524	28.95	9.58544	-11.3986	-2.15707	9	-1.13986e-05	-2.15707	-3.25469	0.00113517	0.0289983	-1.21076e-06	-1.06042	-0.17963	0.857443	1	-4.4406e-06	-1.26418	-0.995896	0.319301	1	-3.56653e-06	-1.20169	-0.451706	0.651481	0.996128
TAGCCAAGGATGACTTGCCTG	MIR169h//MIR169i//MIR169j//MIR169k//MIR169l//MIR169m//MIR169n	603	112	-316	-2.35817	121.687	38.1022	-76.1694	-2.30714	9	-4.57648e-05	-1.51609	-1.71423	0.0864861	0.352211	-5.92944e-05	-1.78905	-3.26502	0.00109455	0.0170872	-3.83925e-05	-1.39972	-1.99137	0.0464398	1	-7.61694e-05	-2.30714	-3.40582	0.00065965	0.0231702
TCTCGCGCTTGTACGGCTTT	MIR5642a//MIR5642b	688	242	-418.333	-2.26004	115.593	42.8529	-67.3302	-1.56847	9	-6.73302e-05	-1.56847	-2.98986	0.00279104	0.0560202	-6.22189e-05	-1.50359	-5.07907	3.79302e-07	5.3292e-05	-1.74481e-05	-1.10366	-1.5931	0.111138	1	-2.18571e-05	-1.13335	-1.7375	0.0822998	0.797457
TCTTGCTTAAATGAGTATTCCA	MIR828	457	94	133.667	2.56641	90.2156	5.77971	-28.0189	-2.19076	9	-1.91031e-05	-1.58876	-2.54392	0.0109617	0.11847	-2.80189e-05	-2.19076	-3.07707	0.00209049	0.0293714	-1.70715e-05	-1.49515	-1.86822	0.061732	1	-4.2257e-06	-1.08929	-0.150505	0.880366	1
TGAAGCTGCCAGCATGATCTA	MIR167a//MIR167b	187376	40237	-103791	-1.86697	17036.3	4975.56	-9983.41	-1.21938	1	-0.00998341	-1.21938	-3.76088	0.000169316	0.00792965	-0.00479258	-1.09453	-1.30054	0.193416	0.694801	-0.00046154	-1.00839	-0.122488	0.902513	1	-0.00726576	-1.15066	-2.11834	0.0341462	0.53306
TGAAGCTGCCAGCATGATCTGG	MIR167d	1276	614	-710.333	-2.0482	237.286	66.8005	95.9947	1.37244	9	-8.29749e-05	-1.32192	-3.34949	0.000809622	0.0227504	-4.30825e-05	-1.14475	-1.53875	0.123866	0.610637	1.30198e-05	1.03821	0.21471	0.829994	1	-4.61732e-05	-1.15676	-0.805291	0.420652	0.973961
TGACAGAAGAGAGTGAGCAC	MIR156a//MIR156b//MIR156c//MIR156d//MIR156e//MIR156f	77251	14554	35873.3	1.61882	7189.78	1665.83	-4459.33	-1.2578	10	-1.55374e-05	-1.00071	-0.0155086	0.987626	1	-0.000574009	-1.0271	-0.965832	0.334128	0.840494	-0.000310764	-1.01449	-0.377354	0.705911	1	-0.00445933	-1.2578	-4.55818	5.15993e-06	0.00072497
TGAGCCAAGGATGACTTGCCG	MIR169d//MIR169e//MIR169f//MIR169g	200	35	-124.667	-2.7	44.0346	11.1694	-30.2563	-2.65107	9	-1.92598e-05	-1.65685	-1.9637	0.0495645	0.289801	-2.67579e-05	-2.22609	-3.31544	0.000915002	0.0151244	-1.92528e-05	-1.65645	-2.2085	0.0272096	0.955736	-3.02563e-05	-2.65107	-3.85972	0.000113521	0.00797486
TGGGTGGTGATCATATAAGAT	MIR823	14244	4793	-7720	-1.77357	1332.21	652.818	-831.533	-1.23662	9	-0.000541932	-1.14247	-1.69782	0.0895422	0.357101	-0.000533915	-1.14007	-1.58566	0.112815	0.598135	-0.000159231	-1.03803	-0.734455	0.462672	1	-0.000831533	-1.23662	-3.61459	0.000300831	0.0140889
TTCCACAGCTTTCTTGAACTT	MIR396b	120100	47055	-70867.3	-1.83921	11894.6	4766.88	8075.36	1.25502	1	-0.00665617	-1.20953	-3.89894	9.66175e-05	0.00678738	-0.00675707	-1.21339	-4.55698	5.18962e-06	0.000364571	0.00131829	1.03431	0.85602	0.391987	1	-0.00389813	-1.11291	-2.33437	0.0195762	0.323583
TTGAAGAGGACTTGGAACTTCGAT	MIR163	16497	3826	-8028.33	-1.9795	2472.05	1011.25	-1237.57	-1.45451	9	-0.000755965	-1.23591	-1.03919	0.298718	0.702081	-0.00123757	-1.45451	-3.01562	0.00256454	0.034316	-0.00123587	-1.45361	-2.76423	0.00570579	0.437936	-0.000857825	-1.27649	-1.3714	0.170251	0.900099
TTGGGGACGAGATGTTTTGTTG	MIR447a	1664	574	774	1.62319	189.754	60.657	116.436	1.29905	9	8.11196e-05	1.20834	3.61724	0.000297761	0.0104588	5.40236e-05	1.13875	2.02869	0.0424903	0.322696	9.23432e-05	1.23717	3.18021	0.0014717	0.206774	0.000116436	1.29905	2.98789	0.00280915	0.0789371
TTTGCTTCCAGCTTTTGTCTC	MIR773a	6680	2351	-4473.67	-2.14076	1494.5	644.603	-612.526	-1.42069	9	-0.000502418	-1.32081	-2.50019	0.0124126	0.122373	-0.00060354	-1.41198	-2.32967	0.0198235	0.192083	-2.12749e-05	-1.01039	-0.0685819	0.945322	1	-0.000612526	-1.42069	-4.65027	3.31509e-06	0.00072497
TTTGGATTGAAGGGAGCTCCT	MIR159c	3769	996	1544	1.70631	396.399	156.618	177.81	1.25242	9	-3.00813e-06	-1.00365	-0.0623419	0.950291	1	4.13287e-05	1.05003	0.439749	0.660119	0.986667	-0.00012168	-1.17274	-3.82848	0.000128941	0.0362323	5.61299e-05	1.06795	0.530631	0.595674	0.995254
TTTGGATTGAAGGGAGCTCTA	MIR159a	751798	228643	359752	1.53332	126773	44387.1	51516.3	1.24776	3	0.0515163	1.24776	3.21014	0.0013267	0.0310669	0.0286733	1.1379	1.3092	0.190466	0.694801	0.0276196	1.13283	1.06525	0.286763	1	0.036488	1.17548	0.962245	0.335926	0.973961
TTTGGATTGAAGGGAGCTCTT	MIR159b	302357	82608	164439	1.73452	22878.2	5030.87	13786.2	1.18421	4	0.0106902	1.14284	2.66735	0.00764526	0.0934052	0.0137862	1.18421	3.6294	0.000284088	0.00723869	0.00479252	1.06404	0.905842	0.36502	1	0.0107309	1.14338	2.39577	0.0165857	0.291287
TTTTACTGCTACTTGTGTTCC	MIR5012	213	45	-141.333	-2.01923	40.6465	22.4588	24.6508	1.6369	9	1.85283e-05	1.47871	2.76006	0.00577907	0.0773294	2.46508e-05	1.6369	3.59168	0.000328553	0.00723869	3.40919e-06	1.08808	0.360419	0.718534	1	3.08421e-06	1.07969	0.331764	0.740068	0.996128
TTTTCTTCTACTTCTTGCACA	MIR838	974	340	-519.333	-1.78174	146.971	49.8286	-60.5629	-1.26369	9	-2.69027e-05	-1.10216	-0.677095	0.498346	0.839119	-6.05629e-05	-1.26369	-2.88996	0.00385287	0.0470721	-7.69875e-06	-1.02725	-0.194918	0.845457	1	-5.41976e-05	-1.22961	-1.93267	0.0532769	0.717237

## Sheet: Significant miRNA intersection
C4Trans_I_6dpi vs C4Trans_0dpi	C4Trans_I_12dpi vs C4Trans_0dpi	C4Trans_NI_6dpi vs C4Trans_0dpi	C4Trans_NI_12dpi vs C4Trans_0dpi
MIR396b	MIR396b	MIR159c	MIR773a
MIR393a	MIR5642a//MIR5642b		MIR156a//MIR156b//MIR156c//MIR156d//MIR156e//MIR156f
MIR5028	MIR390a		MIR169d//MIR169e//MIR169f//MIR169g
MIR396b	MIR396b		MIR166a//MIR166b
MIR169a	MIR167a		MIR169f
MIR167a//MIR167b	MIR390a//MIR390b		MIR823
MIR167a	MIR172b//MIR172e		MIR169b//MIR169c
MIR447a	MIR169b		MIR169h//MIR169i//MIR169j//MIR169k//MIR169l//MIR169m//MIR169n
MIR393b	MIR169f		MIR167a
MIR167d	MIR5012
MIR864	MIR159b
MIR159a	MIR171b
	MIR169a
	MIR160c
	MIR164b
	MIR169d//MIR169e//MIR169f//MIR169g
	MIR5654
	MIR169h//MIR169i//MIR169j//MIR169k//MIR169l//MIR169m//MIR169n
	MIR169b//MIR169c
	MIR828
	MIR163
	MIR157c
	MIR838
